# Supplementary material for: Isolation and Anticancer Progression Evaluation of the Chemical Constituents from Bridelia balansae Tutcher
Source: Molecules. 2023 Aug 21;28(16):6165. doi: 10.3390/molecules28166165 (PMC10457964; doi:10.3390/molecules28166165)
Supplement: Supplementary file 1 [file molecules-28-06165-s001.zip]

Archive with 1 entries (1 files):
- molecules-2562110-supplementary.pdf
